# Supplementary material for: Flexibility in the Critical Period of Nutrient Sequestration in Bumble Bee Queens
Source: Integr Org Biol. 2021 Apr 19;3(1):obab009. doi: 10.1093/iob/obab009 (PMC8179628; doi:10.1093/iob/obab009)
Supplement: obab009_Supplementary_Data [file obab009_supplementary_data.zip]

Archive with 4 entries (4 files):
- Nutrient.conc.xlsx
- Portuguese abstract.docx
- Spanish abstract.docx
- Supplementary material.docx
