# Supplementary material for: Flexibility in the Critical Period of Nutrient Sequestration in Bumble Bee Queens
Source: Integr Org Biol. 2021 Apr 19;3(1):obab009. doi: 10.1093/iob/obab009 (PMC8179628; doi:10.1093/iob/obab009)
Supplement: obab009_Supplementary_Data [file obab009_supplementary_data.zip › Nutrient.conc.xlsx]

## Sheet: Glycogen Raw data
Raw data - value from quantitation of samples was performed on a Varioskan LUX microplate reader. Samples were assayed in triplicate, averaged, and multiplied by the dilution factor to estimate mg/mL macronutrient amounts for each sample
SampleID	Colony	Treatment	value1	value2	value3
HW002	QP2	control	86.07	83.89	78.83
HW003	QP2	NS3d	31.75	33.14	32.29
HW007	QP2	PS12d	73.59	68.25	74.46
HW008	QP2	PS3d	32.06	34.85	31.59
HW010	QP2	PS6d	<min	36	37.12
HW011	QP2	PS9d	51.5	41.53	44.42
HW012	MP3	control	197.5	204.4	148.1
HW013	MP3	PS3d	104.5	116.6	102.6
HW014	QP2	PS3d	95.82	79.48	78.38
HW015	QP2	NS3d	162.9	125.4	133.2
HW016	QP2	NS9d	79.35	66	90.53
HW018	DR2	control	47.12	33.31	37.66
HW019	DR2	NS3d	65.28	64.77	57.68
HW020	DR2	NS6d	63.92	59.05	56.53
HW022	QP2	PS12d	34.7	32.67	37.84
HW024	DR2	PS3d	96.83	100.2	94.41
HW025	DR2	PS12d	50.64	53.75	54.28
HW026	QP3	control	72.65	42.45	48.48
HW029	QP3	PS3d	200.4	186.9	197.4
HW031	QP3	PS6d	170.2	162.9	170.3
HW032	QP3	PS12d	92.7	74.41	84.97
HW033	QP3	PS9d	58.99	53.55	47.52
HW036	QP3	control	146.2	150	145.6
HW037	QP3	PS6d	37.09	35.85	31.96
HW038	QP3	PS9d	73.3	70.09	63.86
HW040	QP3	NS6d	<min	<min	<min
HW043	QP3	PS6d	45.91	42.82	47.62
HW044	QP3	PS9d	49.45	53.27	49.7
HW045	QP3	PS6d	59.74	49.62	49.25
HW046	QP3	PS9d	56.23	57.03	57.14
HW047	QP3	PS12d	92.81	101.5	101.3
HW048	QP3	NS3d	45.37	<min	34.8
HW049	QP3	NS6d	31.31	30.09	34.34
HW051	QP3	PS3d	73	72.46	74.37
HW053	QP3	PS12d	79.19	83.23	80.64
HW054	QP3	control	150.3	136.5	120.9
HW055	QP3	PS6d	57.43	59.41	62.37
HW056	QP3	PS9d	76.79	74.2	70.45
HW057	QP3	PS3d	73.35	70.51	54.87
HW058	QP3	NS3d	56.8	64.87	53.69
HW059	QP3	NS6d	27.1	26.09	27.43
HW066	BS01	PS9d	103.5	107.1	99.18
HW071	WP8	NS6d	101	77.43	89.29
HW073	MP10	NS6d	127.3	126.8	129.9
HW075	BS02	NS6d	33.17	35.64	<min
HW076	BS02	PS6d	60.66	49.28	50.33
HW079	MP10	PS9d	29.88	27.76	28.06
HW080	MP10	PS9d	<min	<min	<min
HW081	BS03	PS12d	<min	21.52	<min
HW084	WP8	PS12d	40.12	43.31	47.11
HW085	BS05	PS12d	<min	<min	<min
HW086	BS05	control	95.25	80.29	94.2
HW087	BS05	NS3d	81.62	87.12	98.56
HW089	BS05	PS3d	32.05	31.06	31.42
HW090	BS05	NS3d	40.69	32.46	<min
HW091	BS05	PS6d	30.07	31.03	37.76
HW092	BS05	NS3d	46.51	54.14	64.06
HW094	BS05	PS9d	24.05	26.13	28.25
HW095	BS05	PS12d	29.03	30.28	28.71
HW096	BS05	NS3d	45.06	45.08	45.2
HW097	BS05	control	111.7	71.88	86.68
HW098	BS05	control	<min	<min	<min
HW099	BS05	control	27.39	27.12	26.17
HW100	BS05	PS3d	<min	<min	<min
HW101	BS05	PS6d	47.27	38.63	48.69
HW102	BS05	NS9d	<min	26.56	27.96
HW103	BS05	PS9d	<min	<min	<min
HW105	BS05	PS3d	101	95.18	107.4
HW106	BS05	PS6d	173.7	187.2	167.6
HW108	BS05	PS9d	29.18	<min	<min
HW109	BS05	PS12d	43.34	37.59	46.36
HW110	BS05	PS3d	81.42	62.77	88.54
HW113	BS05	PS6d	<min	<min	<min
HW116	BS05	PS9d	69.45	62.06	62.66

## Sheet: Glycogen
SampleID	Colony	Treatment	WingAvgmm (mm)	Abdominal mass day (mg)	Concentration (mg/mL)	mass-corrected Concentration (mg/mg)
HW002	QP2	CTL	4.1	0.1304	1.03662	0.00794958
HW012	MP3	CTL	3.65	0.1366	2.29167	0.0167765
HW018	DR2	CTL	3.9	0.0506	1.96817	0.0388966
HW026	QP3	CTL	4.2	0.1596	0.681583	0.00427057
HW036	QP3	CTL	NA	NA	1.84083	NA
HW054	QP3	CTL	4.1	0.1442	1.69875	0.0117805
HW086	BS05	CTL	4.15	0.123	1.12392	0.00913753
HW097	BS05	CTL	3.8	0.1196	1.12608	0.00941541
HW099	BS05	CTL	3.65	0.0611	0.336167	0.00550191
HW003	QP2	NS3d	4.25	0.0533	0.404917	0.00759694
HW015	QP2	NS3d	3.85	0.0897	1.75625	0.0195792
HW019	DR2	NS3d	4.05	0.1261	0.782208	0.00620308
HW048	QP3	NS3d	4.2	0.1514	2.00425	0.0132381
HW058	QP3	NS3d	3.85	0.1554	5.84533	0.0376148
HW087	BS05	NS3d	4.1	0.0664	4.455	0.0670934
HW090	BS05	NS3d	3.8	0.0665	0.457188	0.006875
HW092	BS05	NS3d	3.75	0.0901	0.686292	0.007617
HW096	BS05	NS3d	3.7	0.096	0.563917	0.00587413
HW020	DR2	NS6d	NA	0.0685	5.98333	0.0873479
HW049	QP3	NS6d	4	0.1183	0.398917	0.00337208
HW059	QP3	NS6d	4	0.1283	0.335917	0.00261821
HW071	WP8	NS6d	4.15	0.0733	1.1155	0.0152183
HW073	MP10	NS6d	4.25	0.0988	1.6	0.0161943
HW075	BS02	NS6d	4	0.0657	1.72025	0.0261834
HW008	QP2	PS3d	4.2	0.1377	0.410417	0.00298051
HW013	MP3	PS3d	3.9	0.1041	1.34875	0.0129563
HW014	QP2	PS3d	3.8	0.0883	1.057	0.0119706
HW024	DR2	PS3d	4.4	0.1582	1.21433	0.00767594
HW029	QP3	PS3d	NA	NA	2.43625	NA
HW051	QP3	PS3d	4.3	0.1425	0.915958	0.00642778
HW057	QP3	PS3d	4.3	0.1418	0.828042	0.0058395
HW089	BS05	PS3d	3.85	0.0838	0.393875	0.00470018
HW105	BS05	PS3d	3.7	0.1055	1.26492	0.0119897
HW110	BS05	PS3d	3.7	0.1204	0.969708	0.00805406
HW010	QP2	PS6d	3.75	0.0444	0.457	0.0102928
HW031	QP3	PS6d	NA	NA	2.0975	NA
HW037	QP3	PS6d	4.1	0.1324	0.437083	0.00330123
HW043	QP3	PS6d	4.3	0.1324	0.568125	0.00429097
HW045	QP3	PS6d	3.85	0.1076	0.660875	0.00614196
HW055	QP3	PS6d	4.2	0.1407	0.746708	0.0053071
HW076	BS02	PS6d	3.95	0.0579	0.667792	0.0115335
HW091	BS05	PS6d	3.8	0.0533	0.411917	0.00772827
HW101	BS05	PS6d	4	0.0908	0.560792	0.00617612
HW106	BS05	PS6d	3.4	0.0328	2.20208	0.0671367
HW011	QP2	PS9d	3.65	0.0592	0.572708	0.00967413
HW033	QP3	PS9d	NA	NA	0.666917	NA
HW038	QP3	PS9d	3.95	0.1041	0.863542	0.00829531
HW044	QP3	PS9d	4.25	0.101	0.635083	0.00628795
HW046	QP3	PS9d	4.1	NA	0.71	NA
HW056	QP3	PS9d	4.2	0.1255	0.922667	0.00735193
HW066	BS01	PS9d	4.3	0.1055	1.29075	0.0122346
HW079	MP10	PS9d	3.8	0.0431	0.357083	0.008285
HW094	BS05	PS9d	3.8	0.0556	0.326792	0.00587755
HW116	BS05	PS9d	3.7	0.0644	0.809042	0.0125628
HW007	QP2	PS12d	3.9	0.0619	0.90125	0.0145598
HW022	QP2	PS12d	3.9	0.0707	0.438375	0.0062005
HW025	DR2	PS12d	4	0.0841	0.661125	0.00786118
HW032	QP3	PS12d	NA	NA	1.05033	NA
HW047	QP3	PS12d	4.2	0.1096	1.23171	0.0112382
HW053	QP3	PS12d	4.25	0.1101	1.01275	0.00919846
HW084	WP8	PS12d	4.15	0.0913	0.543917	0.00595747
HW095	BS05	PS12d	3.65	0.0607	0.36675	0.00604201
HW109	BS05	PS12d	3.6	0.0528	0.530375	0.010045

## Sheet: Lipid Raw data
Raw data - value from quantitation of samples was performed on a Varioskan LUX microplate reader. Samples were assayed in triplicate, averaged, and multiplied by the dilution factor to estimate mg/mL macronutrient amounts for each sample
SampleID	Colony	Treatment	value1	value2	value3
HW002	QP2	CTL	125	124.6	125.7
HW003	QP2	NS3d	17.06	16.58	31.68
HW007	QP2	PS12d	15.46	17.43	13.52
HW008	QP2	PS3d	61.78	68.86	43.95
HW010	QP2	PS6d	< Min	< Min	< Min
HW011	QP2	PS9d	< Min	< Min	< Min
HW012	MP3	CTL	85.61	95.22	120.2
HW013	MP3	PS3d	88.24	126.1	114.9
HW014	QP2	PS3d	40.43	31.95	43.68
HW015	QP2	NS3d	20.39	34.7	23.53
HW016	QP2	NS9d	12.63	16.49	20.23
HW018	DR2	CTL	12.6	< Min	14.1
HW019	DR2	NS3d	33.76	50.16	59.15
HW020	DR2	NS6d	12.89	18.12	26.47
HW022	QP2	PS12d	37.67	51.73	39.79
HW024	DR2	PS3d	111.8	141	128.2
HW025	DR2	PS12d	47	34.8	43.17
HW026	QP3	CTL	67.44	71.19	69.1
HW029	QP3	PS3d	90.2	91.33	118.2
HW031	QP3	PS6d	88.59	110.1	101.3
HW032	QP3	PS12d	55.16	107.2	72.76
HW033	QP3	PS9d	67.02	105.2	92.48
HW036	QP3	CTL	99.39	101.8	113.3
HW037	QP3	PS6d	106.7	100.3	111.2
HW038	QP3	PS9d	36.74	< Min	29.46
HW040	QP3	NS6d	112.1	153.7	150.2
HW043	QP3	PS6d	118.3	86.72	92.22
HW044	QP3	PS9d	50.02	65.17	61.07
HW045	QP3	PS6d	82.9	79.99	101.2
HW046	QP3	PS9d	49.19	57.73	64.48
HW047	QP3	PS12d	67.93	50.34	61.9
HW048	QP3	NS3d	123.7	119.9	149.8
HW049	QP3	NS6d	141.6	105.2	97.48
HW051	QP3	PS3d	118.4	115.4	144.4
HW053	QP3	PS12d	62.78	80.21	56.75
HW054	QP3	CTL	120.4	124.5	147
HW055	QP3	PS6d	79.74	162	117
HW056	QP3	PS9d	65.25	85.31	89.76
HW057	QP3	PS3d	164.1	142.4	139.8
HW058	QP3	NS3d	111	114.4	105.9
HW059	QP3	NS6d	133.4	150.2	145.5
HW066	BS01	PS9d	46.68	41.41	43.39
HW071	WP8	NS6d	24.73	18.56	26.32
HW073	MP10	NS6d	45.77	67.85	50.8
HW075	BS02	NS6d	< Min	< Min	< Min
HW076	BS02	PS6d	< Min	< Min	< Min
HW079	MP10	PS9d	< Min	21.26	23.23
HW080	MP10	PS9d	< Min	< Min	< Min
HW081	BS03	PS12d	< Min	< Min	< Min
HW084	WP8	PS12d	15.25	28.49	14.34
HW085	BS05	PS12d	27.5	< Min	27.36
HW085	BS05	PS12d	> Max	63.05	65.07
HW086	BS05	CTL	81.28	97.88	61.02
HW087	BS05	NS3d	< Min	< Min	10.91
HW089	BS05	PS3d	48.22	67.02	63.88
HW090	BS05	NS3d	47.13	50.16	34.77
HW091	BS05	PS6d	27.73	25.88	35.55
HW092	BS05	NS3d	43.01	59.64	79.05
HW094	BS05	PS9d	14.87	34	25.2
HW095	BS05	PS12d	48.61	51.06	63.29
HW096	BS05	NS3d	41.41	32.83	33.66
HW097	BS05	CTL	76.43	83.85	96.65
HW098	BS05	CTL	12.31	11.96	12.92
HW099	BS05	CTL	> Max	56.84	50.87
HW100	BS05	PS3d	57	77.25	82.73
HW101	BS05	PS6d	43.71	42.06	50.69
HW102	BS05	NS9d	< Min	< Min	< Min
HW103	BS05	PS9d	< Min	< Min	< Min
HW105	BS05	PS3d	68.18	60.08	67.79
HW106	BS05	PS6d	< Min	< Min	< Min
HW108	BS05	PS9d	< Min	12.58	13.84
HW109	BS05	PS12d	< Min	< Min	< Min
HW110	BS05	PS3d	173.4	132.7	125.7
HW113	BS05	PS6d	12.32	< Min	14.08
HW116	BS05	PS9d	36.18	51.28	40.3

## Sheet: Lipid
SampleID	Colony	Treatment	WingAvgmm (mm)	Abdominal mass day (mg)	Concentration (mg/mL)	mass-corrected Concentration (mg/mg)
HW002	QP2	CTL	4.1	0.1304	0.0113727	8.72142e-05
HW012	MP3	CTL	3.65	0.1366	0.00912212	6.67798e-05
HW018	DR2	CTL	3.9	0.0506	0.0006675	1.31917e-05
HW026	QP3	CTL	4.2	0.1596	0.00865542	5.42319e-05
HW036	QP3	CTL	NA	NA	0.0131038	NA
HW054	QP3	CTL	4.1	0.1442	0.0118758	8.23562e-05
HW086	ABS05	CTL	4.15	0.123	0.00727818	5.91722e-05
HW097	ABS05	CTL	3.8	0.1196	0.00778576	6.50983e-05
HW098	ABS05	CTL	NA	0.0259	0.000826444	3.1909e-05
HW099	ABS05	CTL	3.65	0.0611	0.0053855	8.81424e-05
HW003	QP2	NS3d	4.25	0.0533	0.00108867	2.04253e-05
HW015	QP2	NS3d	3.85	0.0897	0.00131033	1.46079e-05
HW019	DR2	NS3d	4.05	0.1261	0.009538	7.56384e-05
HW048	QP3	NS3d	4.2	0.1514	0.0119212	7.87398e-05
HW058	QP3	NS3d	3.85	0.1554	0.0138042	8.88299e-05
HW090	ABS05	NS3d	3.8	0.0665	0.00400182	6.01777e-05
HW092	ABS05	NS3d	3.75	0.0901	0.00757083	8.4027e-05
HW096	ABS05	NS3d	3.7	0.096	0.00449583	4.68316e-05
HW020	DR2	NS6d	NA	0.0685	0.00127733	1.86472e-05
HW040	QP3	NS6d	NA	0.0801	0.0126061	0.000157379
HW049	QP3	NS6d	4	0.1183	0.0104327	8.81887e-05
HW059	QP3	NS6d	4	0.1283	0.013003	0.000101349
HW071	WP8	NS6d	4.15	0.0733	0.00116017	1.58277e-05
HW073	MP10	NS6d	4.25	0.0988	0.00548067	5.54723e-05
HW016	QP2	NS9d	NA	0.0526	0.0008225	1.56369e-05
HW008	QP2	PS3d	4.2	0.1377	0.0116393	8.45267e-05
HW013	MP3	PS3d	3.9	0.1041	0.00997697	9.58402e-05
HW014	QP2	PS3d	3.8	0.0883	0.00483583	5.47659e-05
HW024	DR2	PS3d	4.4	0.1582	0.0115455	7.29801e-05
HW029	QP3	PS3d	NA	NA	0.00908273	NA
HW051	QP3	PS3d	4.3	0.1425	0.0114606	8.04253e-05
HW057	QP3	PS3d	4.3	0.1418	0.0185958	0.000131141
HW089	ABS05	PS3d	3.85	0.0838	0.00542788	6.47718e-05
HW100	ABS05	PS3d	NA	0.0772	0.00657515	8.51704e-05
HW105	ABS05	PS3d	3.7	0.1055	0.00594091	5.63119e-05
HW110	ABS05	PS3d	3.7	0.1204	0.0130848	0.000108678
HW031	QP3	PS6d	NA	NA	0.00909061	NA
HW037	QP3	PS6d	4.1	0.1324	0.0132583	0.000100138
HW043	QP3	PS6d	4.3	0.1324	0.012385	9.35423e-05
HW045	QP3	PS6d	3.85	0.1076	0.00800273	7.43748e-05
HW055	QP3	PS6d	4.2	0.1407	0.0108709	7.7263e-05
HW091	ABS05	PS6d	3.8	0.0533	0.001486	2.78799e-05
HW101	ABS05	PS6d	4	0.0908	0.00413515	4.55413e-05
HW033	QP3	PS9d	NA	NA	0.00802121	NA
HW038	QP3	PS9d	3.95	0.1041	0.00300909	2.89058e-05
HW044	QP3	PS9d	4.25	0.101	0.00734417	7.27145e-05
HW046	QP3	PS9d	4.1	NA	0.00519394	NA
HW056	QP3	PS9d	4.2	0.1255	0.00728242	5.80273e-05
HW066	BS01	PS9d	4.3	0.1055	0.00398424	3.77653e-05
HW079	MP10	PS9d	3.8	0.0431	0.00111225	2.58063e-05
HW094	ABS05	PS9d	3.8	0.0556	0.001646	2.96043e-05
HW108	ABS05	PS9d	NA	0.0296	0.0006605	2.23142e-05
HW116	ABS05	PS9d	3.7	0.0644	0.00425867	6.61284e-05
HW007	QP2	PS12d	3.9	0.0619	0.0007735	1.2496e-05
HW022	QP2	PS12d	3.9	0.0707	0.00430633	6.09099e-05
HW025	DR2	PS12d	4	0.0841	0.00520708	6.19154e-05
HW032	QP3	PS12d	NA	NA	0.00712485	NA
HW047	QP3	PS12d	4.2	0.1096	0.0054597	4.98148e-05
HW053	QP3	PS12d	4.25	0.1101	0.00605273	5.49748e-05
HW084	WP8	PS12d	4.15	0.0913	0.001936	2.12048e-05
HW085	ABS05	PS12d	NA	0.0435	0.00249364	5.7325e-05
HW095	ABS05	PS12d	3.65	0.0607	0.002716	4.47446e-05
